# Supplementary material for: Preliminary Evidence for Sex Differences in CYP2C19 Metabolic Capacity During Psychotropic Drug Treatment
Source: Genes (Basel). 2026 Jun 21;17(6):718. doi: 10.3390/genes17060718 (PMC13299576; doi:10.3390/genes17060718)
Supplement: Supplementary file 1 [file genes-17-00718-s001.zip]

Archive with 1 entries (1 files):
- genes-4347449-supplementary.pdf
